# Supplementary material for: Development and Evaluation of Repurposed Etoricoxib Loaded Nanoemulsion for Improving Anticancer Activities against Lung Cancer Cells
Source: Int J Mol Sci. 2021 Dec 10;22(24):13284. doi: 10.3390/ijms222413284 (PMC8705699; doi:10.3390/ijms222413284)
Supplement: Supplementary file 1 [file ijms-22-13284-s001.zip]

Archive with 1 entries (1 files):
- ijms-1472895-supplementary.pdf
